# Supplementary material for: Combined Effect of Different Flower Stem Features on the Visiting Frequency of the Generalist Ant Lasius niger: An Experimental Study
Source: Insects. 2021 Nov 14;12(11):1026. doi: 10.3390/insects12111026 (PMC8623630; doi:10.3390/insects12111026)
Supplement: Supplementary file 1 [file insects-12-01026-s001.zip]

Archive with 1 entries (1 files):
- insects-1440540-supplementary.pdf
